# Supplementary material for: Potential protective regulatory effects on radiation−induced esophageal injury in TUT4−/− mice
Source: Front Oncol. 2025 Aug 26;15:1600597. doi: 10.3389/fonc.2025.1600597 (PMC12417170; doi:10.3389/fonc.2025.1600597)
Supplement: Supplementary file 1 [file Table1.xlsx]

## Sheet: mRNA‒miRNA interaction pairs
mi	mRNA
mmu-miR-34a-5p	Fndc8
mmu-miR-449b	Fndc8
mmu-miR-34b-5p	Fndc8
mmu-miR-34c-5p	Fndc8
mmu-miR-449a-5p	Fndc8
mmu-miR-449c-5p	Fndc8
mmu-miR-325-3p	Cma1
mmu-miR-26a-5p	Slc26a4
mmu-miR-26b-5p	Slc26a4
mmu-miR-495-3p	Slc26a4
mmu-miR-1192	Slc26a4
mmu-miR-5124b	B3galt5
mmu-miR-24-3p	B3galt5
mmu-miR-6369	B3galt5
mmu-let-7d-5p	ZCCHC11
mmu-let-7b-5p	ZCCHC11
mmu-let-7e-5p	ZCCHC11
mmu-let-7k	ZCCHC11
mmu-miR-1961	ZCCHC11
mmu-let-7i-5p	ZCCHC11
mmu-let-7f-5p	ZCCHC11
mmu-let-7g-5p	ZCCHC11
mmu-let-7a-5p	ZCCHC11
mmu-miR-98-5p	ZCCHC11
mmu-let-7c-5p	ZCCHC11
mmu-miR-668-3p	ZCCHC11
mmu-miR-212-3p	ZCCHC11
mmu-miR-132-3p	ZCCHC11
mmu-miR-374c-5p	ZCCHC11
mmu-miR-369-3p	ZCCHC11
mmu-miR-539-3p	ZCCHC11
mmu-miR-381-3p	ZCCHC11
mmu-miR-7670-3p	ZCCHC11
mmu-miR-211-5p	ZCCHC11
mmu-miR-204-5p	ZCCHC11
mmu-miR-381-3p	ZCCHC11
mmu-miR-539-3p	ZCCHC11
mmu-miR-186-5p	ZCCHC11
mmu-miR-142a-5p	ZCCHC11
mmu-miR-340-5p	ZCCHC11
mmu-miR-410-3p	ZCCHC11
mmu-miR-344e-3p	ZCCHC11
mmu-miR-344d-3p	ZCCHC11
mmu-miR-384-3p	ZCCHC11
mmu-miR-186-5p	ZCCHC11
mmu-miR-183-5p.2	ZCCHC11
mmu-miR-96-5p	ZCCHC11
mmu-miR-182-5p	ZCCHC11
mmu-miR-539-3p	ZCCHC11
mmu-miR-381-3p	ZCCHC11
mmu-let-7f-5p	Thrsp
mmu-let-7d-5p	Thrsp
mmu-let-7i-5p	Thrsp
mmu-let-7g-5p	Thrsp
mmu-miR-1961	Thrsp
mmu-let-7b-5p	Thrsp
mmu-miR-98-5p	Thrsp
mmu-let-7e-5p	Thrsp
mmu-let-7c-5p	Thrsp
mmu-let-7k	Thrsp
mmu-let-7a-5p	Thrsp
mmu-miR-760-3p	Zbtb16
mmu-miR-7239-3p	Zbtb16
mmu-miR-22-3p	Zbtb16
mmu-miR-26a-5p	Zbtb16
mmu-miR-26b-5p	Zbtb16
mmu-let-7g-5p	Zbtb16
mmu-let-7f-5p	Zbtb16
mmu-let-7e-5p	Zbtb16
mmu-miR-98-5p	Zbtb16
mmu-let-7c-5p	Zbtb16
mmu-let-7a-5p	Zbtb16
mmu-let-7i-5p	Zbtb16
mmu-let-7k	Zbtb16
mmu-miR-1961	Zbtb16
mmu-let-7b-5p	Zbtb16
mmu-let-7d-5p	Zbtb16
mmu-miR-1193-3p	Zbtb16
mmu-miR-370-5p	Zbtb16
mmu-miR-1961	Zbtb16
mmu-let-7g-5p	Zbtb16
mmu-let-7i-5p	Zbtb16
mmu-let-7f-5p	Zbtb16
mmu-miR-98-5p	Zbtb16
mmu-let-7a-5p	Zbtb16
mmu-let-7k	Zbtb16
mmu-let-7c-5p	Zbtb16
mmu-let-7e-5p	Zbtb16
mmu-let-7b-5p	Zbtb16
mmu-let-7d-5p	Zbtb16
mmu-miR-218-5p	Zbtb16
mmu-miR-7002-3p	Zbtb16
mmu-miR-6540-5p	Zbtb16
mmu-miR-124-3p.2	Zbtb16
mmu-miR-5624-3p	Zbtb16
mmu-miR-23b-3p	Zbtb16
mmu-miR-23a-3p	Zbtb16
mmu-miR-495-3p	Zbtb16
mmu-miR-1192	Zbtb16
mmu-miR-323-3p	Zbtb16
mmu-miR-23b-3p	Zbtb16
mmu-miR-23a-3p	Zbtb16
mmu-miR-6540-5p	Zbtb16
mmu-miR-5624-3p	Zbtb16
mmu-miR-124-3p.2	Zbtb16
mmu-miR-124-3p.1	Zbtb16
mmu-miR-155-5p	Zbtb16
mmu-miR-6353	Zbtb16
mmu-miR-6419	Zbtb16
mmu-miR-15b-5p	Zbtb16
mmu-miR-195a-5p	Zbtb16
mmu-miR-16-5p	Zbtb16
mmu-miR-195b	Zbtb16
mmu-miR-1907	Zbtb16
mmu-miR-15a-5p	Zbtb16
mmu-miR-322-5p	Zbtb16
mmu-miR-6342	Zbtb16
mmu-miR-497a-5p	Zbtb16
mmu-miR-103-3p	Zbtb16
mmu-miR-107-3p	Zbtb16
mmu-miR-346-5p	Zbtb16
mmu-miR-339-5p	Zbtb16
mmu-miR-10b-5p	Zbtb16
mmu-miR-10a-5p	Zbtb16
mmu-miR-200a-3p	Zbtb16
mmu-miR-141-3p	Zbtb16
mmu-miR-148b-3p	Zbtb16
mmu-miR-152-3p	Zbtb16
mmu-miR-148a-3p	Zbtb16
mmu-miR-133b-3p	Zbtb16
mmu-miR-133a-3p.2	Zbtb16
mmu-miR-133c	Zbtb16
mmu-miR-133a-3p.1	Zbtb16
mmu-miR-379-5p	Zbtb16
mmu-miR-1193-5p	Zbtb16
mmu-miR-1961	Zbtb16
mmu-let-7d-5p	Zbtb16
mmu-let-7f-5p	Zbtb16
mmu-let-7c-5p	Zbtb16
mmu-miR-98-5p	Zbtb16
mmu-let-7b-5p	Zbtb16
mmu-let-7e-5p	Zbtb16
mmu-let-7g-5p	Zbtb16
mmu-let-7i-5p	Zbtb16
mmu-let-7a-5p	Zbtb16
mmu-let-7k	Zbtb16
mmu-miR-493-5p	Zbtb16
mmu-miR-200a-3p	Zbtb16
mmu-miR-141-3p	Zbtb16
mmu-miR-103-3p	Zbtb16
mmu-miR-107-3p	Zbtb16
mmu-miR-124-3p.1	Zbtb16
mmu-miR-411-5p.2	Zbtb16
mmu-miR-452-5p	Zbtb16
mmu-miR-340-5p	Zbtb16
mmu-miR-539-3p	Zbtb16
mmu-miR-381-3p	Zbtb16
mmu-miR-325-3p	Th
mmu-miR-29b-3p	Wdfy1
mmu-miR-29a-3p	Wdfy1
mmu-miR-29c-3p	Wdfy1
mmu-miR-23b-3p	Wdfy1
mmu-miR-23a-3p	Wdfy1
mmu-miR-497b	Wdfy1
mmu-miR-140-3p.2	Wdfy1
mmu-miR-124-3p.2	Wdfy1
mmu-miR-6540-5p	Wdfy1
mmu-miR-5624-3p	Wdfy1
mmu-miR-325-3p	Wdfy1
mmu-miR-203-3p.1	Clstn3
mmu-miR-374c-5p	Clstn3
mmu-miR-369-3p	Clstn3
mmu-miR-374b-5p	Clstn3
mmu-miR-344e-3p	Clstn3
mmu-miR-344d-3p	Clstn3
mmu-miR-410-3p	Clstn3
mmu-miR-98-5p	Trim67
mmu-let-7k	Trim67
mmu-let-7d-5p	Trim67
mmu-let-7b-5p	Trim67
mmu-let-7i-5p	Trim67
mmu-let-7c-5p	Trim67
mmu-let-7a-5p	Trim67
mmu-let-7g-5p	Trim67
mmu-let-7e-5p	Trim67
mmu-let-7f-5p	Trim67
mmu-miR-1961	Trim67
mmu-miR-137-3p	Trim67
mmu-let-7c-5p	Trim67
mmu-let-7k	Trim67
mmu-miR-98-5p	Trim67
mmu-let-7b-5p	Trim67
mmu-let-7f-5p	Trim67
mmu-let-7e-5p	Trim67
mmu-let-7a-5p	Trim67
mmu-let-7g-5p	Trim67
mmu-let-7i-5p	Trim67
mmu-let-7d-5p	Trim67
mmu-miR-1961	Trim67
mmu-miR-335-5p	Trim67
mmu-miR-374c-5p	Trim67
mmu-miR-186-5p	Trim67
mmu-miR-449a-5p	Trim67
mmu-miR-449c-5p	Trim67
mmu-miR-449b	Trim67
mmu-miR-34a-5p	Trim67
mmu-miR-34c-5p	Trim67
mmu-miR-34b-5p	Trim67
mmu-miR-7239-3p	Col9a2
mmu-miR-760-3p	Col9a2
mmu-miR-26a-5p	Col10a1
mmu-miR-26b-5p	Col10a1
mmu-miR-500-3p	Col10a1
mmu-miR-501-3p	Col10a1
mmu-miR-101a-3p.1	Col10a1
mmu-miR-101a-3p.2	Col10a1
mmu-miR-101b-3p.1	Col10a1
mmu-miR-101b-3p.2	Col10a1
mmu-miR-382-3p	Elovl3
mmu-miR-23a-3p	Elovl3
mmu-miR-23b-3p	Elovl3
mmu-miR-137-3p	Sp9
mmu-miR-145a-5p	Sp9
mmu-miR-145b	Sp9
mmu-miR-6394	Sp9
mmu-miR-6367	Sp9
mmu-miR-125b-5p	Sp9
mmu-miR-125a-5p	Sp9
mmu-miR-351-5p	Sp9
mmu-miR-106b-5p	Sp9
mmu-miR-6383	Sp9
mmu-miR-20a-5p	Sp9
mmu-miR-106a-5p	Sp9
mmu-miR-17-5p	Sp9
mmu-miR-20b-5p	Sp9
mmu-miR-93-5p	Sp9
mmu-miR-203-3p.1	Sp9
mmu-miR-203-3p.2	Sp9
mmu-miR-135b-5p	Sp9
mmu-miR-135a-5p	Sp9
mmu-miR-203-3p.2	Sp9
mmu-miR-203-3p.1	Sp9
mmu-miR-124-3p.1	Sp9
mmu-miR-381-3p	Sp9
mmu-miR-539-3p	Sp9
mmu-miR-142a-5p	Sp9
mmu-miR-302c-3p	Sp9
mmu-miR-302b-3p	Sp9
mmu-miR-302a-3p	Sp9
mmu-miR-291a-3p	Sp9
mmu-miR-302d-3p	Sp9
mmu-miR-294-3p	Sp9
mmu-miR-295-3p	Sp9
mmu-miR-383-5p.2	Sp9
mmu-miR-153-3p	Sp9
mmu-miR-362-5p	Sp9
mmu-miR-500-5p	Sp9
mmu-miR-208a-3p	Sp9
mmu-miR-208b-3p	Sp9
mmu-miR-325-3p	Ucp1
