# Supplementary material for: Potential protective regulatory effects on radiation−induced esophageal injury in TUT4−/− mice
Source: Front Oncol. 2025 Aug 26;15:1600597. doi: 10.3389/fonc.2025.1600597 (PMC12417170; doi:10.3389/fonc.2025.1600597)
Supplement: Supplementary file 2 [file Table2.xls]

## Sheet: lncRNA‒miRNA interaction pairs
mi-RNA	Lnc-RNA
mmu-miR-1195	ENSMUST00000125191
mmu-miR-1195	ENSMUST00000133824
mmu-miR-1195	ENSMUST00000140833
mmu-miR-1195	ENSMUST00000149618
mmu-miR-1195	ENSMUST00000183512
mmu-miR-1195	ENSMUST00000197054
mmu-miR-1195	ENSMUST00000222732
mmu-miR-1195	NR_038049.1
mmu-miR-1195	XR_001781743.1
mmu-miR-1195	XR_001781745.1
mmu-miR-1195	XR_384345.3
mmu-miR-1195	XR_869397.2
mmu-miR-1195	XR_869841.2
mmu-miR-1195	XR_870242.2
mmu-miR-706	ENSMUST00000125191
mmu-miR-706	ENSMUST00000133824
mmu-miR-706	ENSMUST00000222732
mmu-miR-706	NR_038049.1
mmu-miR-706	XR_001779122.1
mmu-miR-706	XR_001781743.1
mmu-miR-706	XR_001781745.1
mmu-miR-706	XR_001782201.1
mmu-miR-706	XR_001782921.1
mmu-miR-706	XR_001782922.1
mmu-miR-706	XR_375274.3
mmu-miR-706	XR_384345.3
mmu-miR-706	XR_869841.2
mmu-miR-706	XR_873685.1
mmu-miR-709	ENSMUST00000125191
mmu-miR-709	ENSMUST00000133824
mmu-miR-709	ENSMUST00000140833
mmu-miR-709	ENSMUST00000149618
mmu-miR-709	ENSMUST00000165458
mmu-miR-709	ENSMUST00000180429
mmu-miR-709	ENSMUST00000181866
mmu-miR-709	ENSMUST00000183512
mmu-miR-709	ENSMUST00000197054
mmu-miR-709	ENSMUST00000210319
mmu-miR-709	ENSMUST00000217849
mmu-miR-709	ENSMUST00000222732
mmu-miR-709	NR_038049.1
mmu-miR-709	NR_040464.1
mmu-miR-709	NR_045294.1
mmu-miR-709	NR_046182.1
mmu-miR-709	XR_001779122.1
mmu-miR-709	XR_001780964.1
mmu-miR-709	XR_001781743.1
mmu-miR-709	XR_001781745.1
mmu-miR-709	XR_001782201.1
mmu-miR-709	XR_001782641.1
mmu-miR-709	XR_375274.3
mmu-miR-709	XR_384345.3
mmu-miR-709	XR_385910.2
mmu-miR-709	XR_869219.1
mmu-miR-709	XR_869397.2
mmu-miR-709	XR_869841.2
mmu-miR-709	XR_870242.2
mmu-miR-709	XR_873685.1
mmu-miR-7222-3p	ENSMUST00000125191
mmu-miR-7222-3p	ENSMUST00000140833
mmu-miR-7222-3p	ENSMUST00000181732
mmu-miR-7222-3p	ENSMUST00000183084
mmu-miR-7222-3p	ENSMUST00000197054
mmu-miR-7222-3p	ENSMUST00000198198
mmu-miR-7222-3p	ENSMUST00000217849
mmu-miR-7222-3p	ENSMUST00000222732
mmu-miR-7222-3p	NR_045744.1
mmu-miR-7222-3p	XR_001778080.1
mmu-miR-7222-3p	XR_001779055.1
mmu-miR-7222-3p	XR_001779122.1
mmu-miR-7222-3p	XR_001779173.1
mmu-miR-7222-3p	XR_001781743.1
mmu-miR-7222-3p	XR_001781745.1
mmu-miR-7222-3p	XR_001782201.1
mmu-miR-7222-3p	XR_001782921.1
mmu-miR-7222-3p	XR_001782922.1
mmu-miR-7222-3p	XR_384345.3
mmu-miR-7222-3p	XR_384437.3
mmu-miR-7222-3p	XR_870242.2
mmu-miR-3473b	ENSMUST00000055369
mmu-miR-3473b	ENSMUST00000125191
mmu-miR-3473b	ENSMUST00000141787
mmu-miR-3473b	ENSMUST00000156150
mmu-miR-3473b	ENSMUST00000181538
mmu-miR-3473b	ENSMUST00000210319
mmu-miR-3473b	ENSMUST00000217849
mmu-miR-3473b	ENSMUST00000233201
mmu-miR-3473b	XR_001778041.1
mmu-miR-3473b	XR_001778966.1
mmu-miR-3473b	XR_001779055.1
mmu-miR-3473b	XR_001779122.1
mmu-miR-3473b	XR_001780964.1
mmu-miR-3473b	XR_001783520.1
mmu-miR-3473b	XR_378826.2
mmu-miR-3473b	XR_385047.2
mmu-miR-3473b	XR_869274.2
mmu-miR-3473b	XR_876271.1
mmu-miR-3473b	XR_876272.1
mmu-miR-3473b	XR_877055.1
mmu-miR-677-3p	ENSMUST00000127920
mmu-miR-677-3p	ENSMUST00000214073
mmu-miR-677-3p	ENSMUST00000214276
mmu-miR-677-3p	NR_040464.1
mmu-miR-677-3p	XR_001782812.1
mmu-miR-677-3p	XR_868543.1
mmu-miR-677-3p	XR_870242.2
mmu-miR-677-3p	XR_877055.1
mmu-miR-3473e	ENSMUST00000055369
mmu-miR-3473e	ENSMUST00000125191
mmu-miR-3473e	ENSMUST00000141787
mmu-miR-3473e	ENSMUST00000156150
mmu-miR-3473e	ENSMUST00000181538
mmu-miR-3473e	ENSMUST00000210319
mmu-miR-3473e	ENSMUST00000217849
mmu-miR-3473e	ENSMUST00000233201
mmu-miR-3473e	XR_001778041.1
mmu-miR-3473e	XR_001778966.1
mmu-miR-3473e	XR_001779055.1
mmu-miR-3473e	XR_001779122.1
mmu-miR-3473e	XR_001780964.1
mmu-miR-3473e	XR_001783520.1
mmu-miR-3473e	XR_378826.2
mmu-miR-3473e	XR_385047.2
mmu-miR-3473e	XR_876271.1
mmu-miR-3473e	XR_876272.1
mmu-miR-3473e	XR_877055.1
mmu-miR-3473d	ENSMUST00000181170
mmu-miR-3473d	NR_028264.1
mmu-miR-3473d	NR_045032.1
mmu-miR-3473d	NR_045042.1
mmu-miR-3473d	XR_001778041.1
mmu-miR-3473d	XR_001780928.1
mmu-miR-3473d	XR_001781745.1
mmu-miR-3473d	XR_001782452.1
mmu-miR-3473d	XR_001783925.1
mmu-miR-3473d	XR_384345.3
mmu-miR-3473d	XR_389195.2
mmu-miR-3473d	XR_390555.3
mmu-miR-3473d	XR_866724.1
mmu-miR-3473d	XR_873023.2
mmu-miR-3473d	XR_873027.2
mmu-miR-3473d	XR_873971.2
mmu-miR-3473d	XR_875673.2
mmu-miR-3473d	XR_880759.1
mmu-miR-7060-5p	ENSMUST00000125191
mmu-miR-7060-5p	ENSMUST00000181963
mmu-miR-7060-5p	XR_001778059.1
mmu-miR-7060-5p	XR_873685.1
mmu-miR-7060-5p	XR_881887.2
mmu-miR-3547-3p	ENSMUST00000125191
mmu-miR-3547-3p	ENSMUST00000181866
mmu-miR-3547-3p	ENSMUST00000212714
mmu-miR-3547-3p	XR_870479.2
mmu-miR-6906-5p	XR_001778059.1
mmu-miR-6906-5p	XR_001779055.1
mmu-miR-6906-5p	XR_001779173.1
mmu-miR-6906-5p	XR_879375.2
mmu-miR-6906-5p	XR_881887.2
mmu-miR-1231-5p	ENSMUST00000185121
mmu-miR-1231-5p	XR_001778059.1
mmu-miR-1231-5p	XR_001778890.1
mmu-miR-1231-5p	XR_001779122.1
mmu-miR-1231-5p	XR_001779206.1
mmu-miR-1231-5p	XR_001781268.1
mmu-miR-1231-5p	XR_001781915.1
mmu-miR-1231-5p	XR_001782452.1
mmu-miR-1231-5p	XR_378314.2
mmu-miR-1231-5p	XR_378318.2
mmu-miR-1231-5p	XR_384364.3
mmu-miR-1231-5p	XR_877055.1
mmu-miR-1231-5p	XR_881887.2
mmu-miR-1946a	ENSMUST00000165458
mmu-miR-1946a	ENSMUST00000183512
mmu-miR-1946a	XR_001778059.1
mmu-miR-1946a	XR_001779122.1
mmu-miR-1946a	XR_001781743.1
mmu-miR-1946a	XR_001781745.1
mmu-miR-1946a	XR_001782921.1
mmu-miR-1946a	XR_001782922.1
mmu-miR-1946a	XR_384345.3
mmu-miR-1946a	XR_877055.1
mmu-miR-1946a	XR_881887.2
mmu-miR-7002-3p	XR_385829.3
mmu-miR-6921-5p	ENSMUST00000140371
mmu-miR-6921-5p	ENSMUST00000181732
mmu-miR-6921-5p	ENSMUST00000209429
mmu-miR-6921-5p	NR_046182.1
mmu-miR-6921-5p	XR_001778266.1
mmu-miR-6921-5p	XR_866443.1
mmu-miR-6981-3p	XR_001780655.1
mmu-miR-6981-3p	XR_001781619.1
mmu-miR-7667-5p	ENSMUST00000140833
mmu-miR-7667-5p	ENSMUST00000144545
mmu-miR-7667-5p	ENSMUST00000181170
mmu-miR-7667-5p	ENSMUST00000232175
mmu-miR-7667-5p	ENSMUST00000236886
mmu-miR-7667-5p	NR_040464.1
mmu-miR-7667-5p	NR_045042.1
mmu-miR-7667-5p	XR_001778041.1
mmu-miR-7667-5p	XR_001780655.1
mmu-miR-7667-5p	XR_001780928.1
mmu-miR-7667-5p	XR_001781745.1
mmu-miR-7667-5p	XR_001783925.1
mmu-miR-7667-5p	XR_384345.3
mmu-miR-7667-5p	XR_389195.2
mmu-miR-7667-5p	XR_390555.3
mmu-miR-7667-5p	XR_873971.2
mmu-miR-7667-5p	XR_876271.1
mmu-miR-7667-5p	XR_876272.1
mmu-miR-7667-5p	XR_877055.1
mmu-miR-3473a	ENSMUST00000055369
mmu-miR-3473a	ENSMUST00000125191
mmu-miR-3473a	ENSMUST00000181538
mmu-miR-3473a	ENSMUST00000210319
mmu-miR-3473a	ENSMUST00000214779
mmu-miR-3473a	ENSMUST00000233201
mmu-miR-3473a	NR_045032.1
mmu-miR-3473a	XR_001778041.1
mmu-miR-3473a	XR_001778966.1
mmu-miR-3473a	XR_001779122.1
mmu-miR-3473a	XR_001783520.1
mmu-miR-3473a	XR_001783925.1
mmu-miR-6997-5p	XR_867417.2
mmu-miR-6997-5p	XR_876271.1
mmu-miR-6997-5p	XR_876272.1
mmu-miR-7074-3p	XR_389195.2
mmu-miR-7074-3p	XR_868144.1
mmu-miR-7074-3p	XR_873023.2
mmu-miR-7074-3p	XR_873027.2
mmu-miR-7074-3p	XR_877055.1
mmu-miR-5625-3p	ENSMUST00000180682
mmu-miR-5625-3p	XR_378841.3
mmu-miR-378d	ENSMUST00000181732
mmu-miR-378d	ENSMUST00000181963
mmu-miR-378d	ENSMUST00000217849
mmu-miR-378d	XR_001778080.1
mmu-miR-378d	XR_001778966.1
mmu-miR-378d	XR_001779443.1
mmu-miR-378d	XR_001781745.1
mmu-miR-378d	XR_001782452.1
mmu-miR-378d	XR_384345.3
mmu-miR-1191b-3p	XR_001778266.1
mmu-miR-1197-3p	ENSMUST00000192149
mmu-miR-182-5p	ENSMUST00000183339
mmu-miR-5124a	XR_877055.1
mmu-miR-1947-3p	ENSMUST00000181170
mmu-miR-1947-3p	ENSMUST00000185121
mmu-miR-1947-3p	XR_001778041.1
mmu-miR-1947-3p	XR_390555.3
mmu-miR-1947-3p	XR_873023.2
mmu-miR-1947-3p	XR_873027.2
mmu-miR-1947-3p	XR_875673.2
mmu-miR-34c-5p	XR_386070.2
mmu-miR-7651-3p	XR_001778080.1
mmu-miR-3093-5p	NR_040464.1
mmu-miR-3093-5p	XR_875673.2
mmu-miR-3093-5p	XR_876271.1
mmu-miR-3093-5p	XR_876272.1
mmu-miR-8111	ENSMUST00000165458
mmu-miR-8111	XR_001779122.1
mmu-miR-8111	XR_001781743.1
mmu-miR-6978-3p	XR_385047.2
mmu-miR-6978-3p	XR_869872.2
mmu-miR-3062-3p	XR_387251.1
mmu-miR-532-5p	XR_868543.1
mmu-miR-106b-3p	ENSMUST00000141787
mmu-miR-106b-3p	ENSMUST00000181224
mmu-miR-1970	ENSMUST00000181732
mmu-miR-1970	ENSMUST00000181866
mmu-miR-1970	XR_001778966.1
mmu-miR-1970	XR_001782452.1
mmu-miR-1970	XR_385047.2
mmu-miR-7656-3p	NR_045032.1
mmu-miR-7656-3p	XR_001778080.1
mmu-miR-7656-3p	XR_378314.2
mmu-miR-7656-3p	XR_378318.2
mmu-miR-7008-5p	ENSMUST00000140371
mmu-miR-7008-5p	ENSMUST00000221684
mmu-miR-7008-5p	NR_110333.1
mmu-miR-7008-5p	XR_001781743.1
mmu-miR-7008-5p	XR_375274.3
mmu-miR-7008-5p	XR_873023.2
mmu-miR-7008-5p	XR_873027.2
mmu-miR-7035-5p	ENSMUST00000181303
mmu-miR-7035-5p	ENSMUST00000219324
mmu-miR-7035-5p	NR_028382.1
mmu-miR-7035-5p	XR_001782921.1
mmu-miR-7035-5p	XR_001782922.1
mmu-miR-7035-5p	XR_001783520.1
mmu-miR-7035-5p	XR_001785368.1
mmu-miR-7035-5p	XR_873685.1
mmu-miR-5133	XR_001778080.1
mmu-miR-5133	XR_001781351.1
mmu-miR-5133	XR_001782812.1
mmu-miR-5133	XR_875673.2
mmu-miR-5133	XR_878968.2
mmu-miR-5133	XR_878970.2
mmu-miR-5133	XR_881933.2
mmu-miR-7075-3p	ENSMUST00000140833
mmu-miR-12185-5p	ENSMUST00000180850
